# Supplementary material for: Preanalytical Stability of 13 Antibiotics in Biological Samples: A Crucial Factor for Therapeutic Drug Monitoring
Source: Antibiotics (Basel). 2024 Jul 20;13(7):675. doi: 10.3390/antibiotics13070675 (PMC11274111; doi:10.3390/antibiotics13070675)
Supplement: Supplementary file 1 [file antibiotics-13-00675-s001.zip]

Archive with 1 entries (1 files):
- antibiotics-3109938-supplementary.pptx
